# Supplementary material for: Cerebrospinal fluid sCD27 levels indicate active T cell-mediated inflammation in premanifest Huntington's disease
Source: PLoS One. 2018 Feb 23;13(2):e0193492. doi: 10.1371/journal.pone.0193492 (PMC5825143; doi:10.1371/journal.pone.0193492)
Supplement: S2 Table — (XLSX) [file pone.0193492.s002.xlsx]

## Sheet: Blad1
ID nr	Sample interval days	Previous nr	sex	age	CAG repeat length	disease burden	5 y risk of onset	CSF	Category	TMS	Stroop Interference	TFC	sCD27	Tau	p-Tau	NFL	YKL-40
1			F	62	42	403		1	ManHD	48	22	8		933	84	2874	222026
2			M	35	42	227.5	0.05	1	PreHD	1	38	13	154	208	39	1402	69393
3			F	40	45	380		1	ManHD	17	36	13	142	255	35	2134	131900
4			F	34	41	187	0.02	1	PreHD	1	43	13	154	193	30	716	87799
5			M	37				1	Control					269	37	387	95233
6			M	51	42	331.5		1	ManHD	29	29	11	362	546	63	3394	179019
7			M	58	44	493		1	ManHD	22		12	289	405	54	2308	194530
8			M	35				1	Control					201	36	250	73105
9			M	22				1	Control					200	31	192	54691
10			F	24				1	Control					282	46	212	59263
11			F	59	42	383.5		1	ManHD	43	7	9		265	36	2304	230651
12			M	43	43	322.5		1	ManHD	27	31	10	142	113	18	1652	56081
13			M	45	44	382.5		1	ManHD	12	22	13	447	171	28	1948	113216
14			M	47	42	305.5	0.3	1	PreHD	2	48	13	289	292	40	1180	104700
15			F	50	45	475		1	ManHD	64	6	3	40	499	62	9811	161850
16			M	19	54	351.5	0.23	1	PreHD	4	50	13	0	99	19	723	53809
17			F	50	41	275	0.24	1	PreHD	2	43	13	17	157	26	1260	131124
18			F	22	45	209	0.02	1	PreHD	0	62	13	0	75	17	104	34215
19			M	72	39	252		1	ManHD	8	29	12	191	113	20	483	98934
20			F	27	42	175.5	0.01	1	PreHD	0	50	13	0	76	18	481	37529
21			M	29	48	362.5	0.36	1	PreHD	0	46	13	179	122	19	674	99794
22			M	33	40	148.5	0.01	1	PreHD	2	47	13	179	132	26	445	76857
23			M	34				1	Control					350	51	284	147579
24			F	28	45	266	0.08	1	PreHD	0	48	13		200	33	524	102817
25			F	41	46	430.5		1	ManHD	60	8	5	167	216	32	2046	109229
26	603	12	M	44	43	330		2	ManHD	26	18	11		146	20	1554	60416
27			M	30	49	405		1	ManHD	18	22	13	301	348	41	2440	147256
28	360	14	M	48	42	312	0.33	2	PreHD	0	43	13		259	39	1252	103106
29			M	67	41	368.5		1	ManHD	37	8	10	338	899	88	3313	322106
30			M	39	45	370.5	0.46	1	PreHD	2	39	13		291	36	2042	122071
31	959	30	M	42	45	399	0.56	2	PreHD	5	33	12	203	412	44	2218	187414
32	1138	6	M	54	42	351		2	ManHD	41	24	7		521	61	3238	186885
33			F	49	42	318.5	0.36	1	PreHD	0	48	13	228	285	35	1395	143884
34			M	56	40	252	0.23	1	PreHD	2	42	13	228	181	30	1018	95516
35	317	15	F	51	45	484.5		2	ManHD	60		3		405	65	13723	167894
36	1078	11	F	61	42	396.5		2	ManHD	36	11	4	252	256	32	2110	215611
37	1344	1	F	65	42	422.5		2	ManHD	36	11	4	67.8	528	54	4220	266314
38	1357	2	M	38	42	247	0.09	2	PreHD	1	34	13		222	38	1321	98791
39	1208	7	M	62	44	527		2	ManHD	28	28	12		448	53	2520	203763
40	1285	4	F	38	41	209	0.05	2	PreHD	2	57	13		193	32	958	114703
41			M	68	41	374		1	ManHD	55	7	4		378	47	2704	278709
42	356	16	M	20	54	370	0.28	2	PreHD	5	52	13		82	17	798	57223
43	358	17	F	51	41	280.5	0.26	2	PreHD	2	46	13		143	23	1245	125729
44	1292	8	M	38				2	Control					198	38	261	85584
45	342	20	F	28	42	182	0.02	2	PreHD	1		13		75	18	460	36934
46	344	19	M	73	39	255.5		2	ManHD	17		12		429	55	1905	316829
47	525	13	M	47	44	399.5		2	ManHD	29	20	11		238	36	2304	128032
48	368	22	M	34	40	153	0.01	2	PreHD	2	40	13		136	28	531	88494
49	364	24	F	29	45	275.5	0.1	2	PreHD	1	57	13		203	31	613	105572
50	364	25	F	42	46	441		2	ManHD	50				206	32	1862	109082
51	1425	5	M	40				2	Control					197	29	420	98648
52			M	33	46	346.5		1	ManHD	14	31	12		223	31	1770	150331
53	384	23	M	35				2	Control					356	49	219	139587
54	1554	3	F	44	45	418		2	ManHD	62	30	4		304	38	1920	130968
55	372	29	M	68	41	374		2	ManHD					862	83	3266	368722
56			M	23					Control				26	200	37	727	53307
57			F	22					Control				3	121	24	108	52304
58			F	25					Control				0	120	22	128	44885
59			F	22					Control				0	185	34	112	72437
60			F	21					Control				26	229	38	1115	58241
61			F	23					Control				0	220	36	149	68735
62			F	22					Control				0	180	30	51	51554
63			F	21					Control				0	188	34	91	74440
64			M	22					Control				0	228	39	177	84481
65			F	26					Control				0	129	25	227	70714
66			F	21					Control				0	170	31	153	45864
67			F	19					Control				32	150	32	124	70450
68			M	21					Control				0	147	28	227	42210
69			M	30					Control				0	191	32	231	49563
70			M	22					Control				0	353	51	204	92270
71			F	18					Control				0	209	35	116	60930
72			M	20					Control				0	246	38	149	50557
73			M	24					Control				0	117	23	188	42452
74			M	22					Control					123	25	128	52054
75			M	20					Control					149	29	539	43302
